# Supplementary material for: Improved Formulation of 224Ra-Labeled Calcium Carbonate Microparticles by Surface Layer Encapsulation and Addition of EDTMP
Source: Pharmaceutics. 2021 Apr 29;13(5):634. doi: 10.3390/pharmaceutics13050634 (PMC8145685; doi:10.3390/pharmaceutics13050634)
Supplement: Supplementary file 1 [file pharmaceutics-13-00634-s001.zip]

Archive with 1 entries (1 files):
- pharmaceutics-1193411-suppl.pdf
